# Supplementary material for: Multifocal Oral Mucosal Melanoma with an Atypical Clinical Presentation
Source: Dent J (Basel). 2025 Sep 18;13(9):432. doi: 10.3390/dj13090432 (PMC12468697; doi:10.3390/dj13090432)
Supplement: Supplementary file 1 [file dentistry-13-00432-s001.zip]

Archive with 1 entries (1 files):
- dentistry-3801945-supplementary.pdf
